# Supplementary material for: Design and Control of Supramolecular Structure in Crown Ether–Manganese Thiocyanate Complexes Tuned by Aliphatic Diamine Alkyl Chains: Parity-Dependent Modulation of Dielectric and Electrochemical Properties
Source: Molecules. 2026 Jun 9;31(12):2012. doi: 10.3390/molecules31122012 (PMC13306040; doi:10.3390/molecules31122012)
Supplement: Supplementary file 1 [file molecules-31-02012-s001.zip]

Archive with 1 entries (1 files):
- molecules-4240327-supplementary.pdf
